# Supplementary material for: A Novel TGFβ Modulator that Uncouples R-Smad/I-Smad-Mediated Negative Feedback from R-Smad/Ligand-Driven Positive Feedback
Source: PLoS Biol. 2015 Feb 9;13(2):e1002051. doi: 10.1371/journal.pbio.1002051 (PMC4321984; doi:10.1371/journal.pbio.1002051)
Supplement: S1 Data — (XLSX) [file pbio.1002051.s001.xlsx]

## Sheet: Fig1E
Figure 1E - Enrichment of murine Ldb1 at the loci of Smad6 and Smad7
Part 1- Ldb1 binding at the loci of Smad6 and Smad7 in murine Flk1+ cells
	Ldb1 - Flk1+ cells
		Ldb1					IgG goat
		Mary	Exp1	Exp2	AVG	STD	Mary	Exp1	Exp2	AVG	STD
	Smad6 pr-BS1	1.01162	1.09	0.95	1.01721	0.070167	0.777366	1.23	0.85	0.952455	0.243089
	Smad7 pr-BS1	1.12246	1.32	1.53	1.32415	0.203801	1.12246	0.896	0.98	0.999487	0.114482
	Smad7 I-BRE	1.15669	1.739	2.53	1.80856	0.689294	0.93088	0.94	1.06	0.97696	0.0720593
	Smad6 BS2	7.34451	8.78	9.12	8.41484	0.942389	1.30134	1.08	0.965	1.11545	0.17095
	Smad7 pr-BS3	1.29534	2.34	2.67	2.10178	0.717623	0.928731	0.863	0.972	0.921244	0.0548844
	Smad7 BS4	1.06683	1.893	1.963	1.64094	0.498426	0.860551	0.85	1.24	0.983517	0.222183
	Control ldb1 - Flk1+ cells
		Ldb1						IgG
		Exp1	Exp2	Exp3	Exp4	AVG	STD	Exp1	Exp2	Exp3	Exp4	AVG	STD
	Scl pr (positive)	4.46915	4.61608	9.31787	8.293	6.67402	2.75797	1.48281	1.12506	0.858565	0.992	1.15548	0.313232
	Gata1 (negative)	0.909618	1.76133	1.9816	1.532	1.54614	0.566139	0.983957	0.397768	0.780065	1.123	0.720597	0.297585
		AVG			STD
		Ldb1	IgG		Ldb1	IgG
	Scl pr (positive)	6.67402	1.15548		2.75797	0.313232
	Gata1 (negative)	1.54614	0.720597		0.566139	0.297585
Part 2- Ldb1 binding at the loci of Smad6 and Smad7 in murine Ebs
	Ldb1 - day2.5 EB															Ldb1 - day4 EB
		Ldb1					IgG										Ldb1					IgG
		Exp1	Exp2	Exp3	AVG	STD	Exp1	Exp2	Exp3	AVG	STD						Exp1	Exp2	Exp3	AVG	STD	Exp1	Exp2	Exp3	AVG	STD
	Smad6 pr-BS1	1.31039	1.03	1.23	1.19013	0.144386	0.97041	1.32	0.893	1.06114	0.227499					Smad6 pr-BS1	1.09936	1.21	0.763	1.02412	0.232805	0.793701	0.889	0.825	0.8359	0.0485758
	Smad7 pr-BS1	1.04972	1.236	1.114	1.13324	0.0946201	0.771997	0.899	0.921	0.863999	0.080432					Smad7 pr-BS1	1.32256	0.937	1.253	1.17085	0.205488	0.907519	1.126	0.977	1.00351	0.111626
	Smad6-57	1.22264	1.662	1.822	1.56888	0.310341	1.05458	0.912	1.109	1.02519	0.101734					Smad6-57	1.23542	1.783	1.633	1.55047	0.282965	0.7457	0.8	0.743	0.7629	0.032158
	Smad7 I-BRE	1.10445	1.245	1.732	1.36048	0.329327	0.814131	1.221	1.543	1.19271	0.365257					Smad7-I-BRE	1.50873	1.152	0.993	1.21791	0.264106	1.02337	0.834	0.924	0.927125	0.0947256
	Smad6 BS2	1.04488	0.883	1.211	1.04629	0.164005	0.817902	0.772	1.332	0.973967	0.310914					Smad6 BS2	1.5728	2.44	2.841	2.2846	0.648225	0.708742	0.967	0.865	0.846914	0.130075
	Smad7 pr-BS3	1.22264	0.823	1.432	1.15921	0.309415	0.868541	1.211	0.967	1.01551	0.176308					Smad7 pr-BS3	0.899171	1.232	0.992	1.04106	0.171752	0.728668	1.776	1.223	1.24256	0.52394
	Smad7 BS4	2.05623	2.832	1.887	2.25841	0.503899	1.04006	1.132	0.993	1.05502	0.0706973					Smad7 BS4	1.18646	1.633	0.93	1.24982	0.355757	0.782773	1.243	0.845	0.956924	0.249695
	Control ldb1 - day2.5 EB															Control Ldb1 - day4 EB
		Ldb1					IgG										Ldb1					IgG
		Exp1	Exp2	Exp3	AVG	STD	Exp1	Exp2	Exp3	AVG	STD						Exp1	Exp2	Exp3	AVG	STD	Exp1	Exp2	Exp3	AVG	STD
	Scl pr (positive)	2.47369	4.03714	0.686184	2.39901	1.67673	1.76133	1.12506	0.858565	1.24832	0.463834					Scl pr (positive)	2.19365	3.00008	3.9632	3.05231	0.885932	1.77769	0.717806	0.694157	1.06322	0.618861
	Gata1 (negative)	1.07425	0.83702	0.787308	0.899527	0.153345	1.24545	0.397768	0.780065	0.807761	0.424519					Gata1 (negative)	1.10701	0.430276	0.907519	0.814935	0.347737	1.31951	0.532185	0.816014	0.889236	0.398736
		AVG		STD													AVG		STD
		Ldb1	IgG	Ldb1	IgG												Ldb1	IgG	Ldb1	IgG
	Scl pr (positive)	2.39901	1.24832	1.67673	0.463834											Scl pr (positive)	3.05231	1.06322	0.885932	0.618861
	Gata1 (negative)	0.899527	0.807761	0.153345	0.424519											Gata1 (negative)	0.814935	0.889236	0.347737	0.398736
	Summary - numbers used to generate Fig1E
			AVG		STD
			Ldb1	IgG	Ldb1	IgG
	Flk1+ cells	Smad6 pr-BS1	1.32415	0.999487	0.203801	0.114482
		Smad6 BS2	8.41484	1.11545	0.942389	0.17095
		Smad7 pr-BS1	1.01721	0.952455	0.070167	0.243089
		Smad7 I-BRE	1.80856	0.97696	0.689294	0.0720593
		Smad7 pr-BS3	2.10178	0.921244	0.717623	0.0548844
		Smad7 BS4	1.64094	0.983517	0.498426	0.222183
	Day2.5 EB	Smad6 BS2	1.04629	0.973967	0.164005	0.310914
		Smad7 BS4	2.25841	1.05502	0.503899	0.0706973
	Day4 EB	Smad6 BS2	2.2846	0.846914	0.648225	0.130075
		Smad7 BS4	1.24982	0.956924	0.355757	0.249695

## Sheet: Fig2C
Figure 2C - Increased SBE activity in ldb2a morphants at the shield stage
	Exp1	WT			cyclops MO (ctrl)			ldb2a MO			negative control
		Rep1	Rep2	AVG	Rep1	Rep2	AVG	Rep1	Rep2	AVG	Rep1	Rep2
	SBE-luciferase	2147	2136		1069	1197		8466	9073		318	225
	β-Gal (lacZ)	455	713		568	420		626	650		522	487
	SBE-luciferase/β-Gal (lacZ)	4.71868	2.99579	3.85724	1.88204	2.85	2.36602	13.524	13.9585	13.7412
	Exp2	wildtype	ldb2a MO
	SBE-luciferase	382	597
	β-Gal (lacZ)	7761	1905
	SBE-luciferase/β-Gal (lacZ)	0.0492205	0.313386
	Exp4	WT			ldb2a MO
		Rep1	Rep2	AVG	Rep1	Rep2	AVG
	SBE-luciferase	9295	9500		28958	31761
	β-Gal (lacZ)	4356	4419		4838	5226
	SBE-luciferase/β-Gal (lacZ)	2.13384	2.14981	2.14182	5.98553	6.0775	6.03151
	Exp4	WT				ldb2a MO
		Rep1	Rep2	AVG	STD	Rep1	Rep2	AVG	STD
	Relative Luminescence (SBE-luciferase)	1	1	1	0	2.7946	2.83753	2.81607	0.0303619
	Numbers used to generate FigS2C (Exp4)
	Relative Luminescence (%)	WT	ldb2a MO
	SBE-luciferase	100	281.607
	STD	0	3.03619

## Sheet: Fig2E
Figure 2E - Increased Id1-BRE2-luciferase activity in ldb2a morphants at the tailbud stage
	Exp1	WT	ldb2a MO		hs-WT	hs-TBR	Negative control
		Rep1	Rep1	Rep2	Rep1	Rep1	Rep1
	Id1-BRE2-luciferase	24658	25393	32599	315337	129065	25
	β-Gal (lacZ)	5902	3678	4223	32621	75161	312
	Id1-BRE2-luciferase/β-Gal (lacZ)	4.17791	6.90402	7.71939	9.66669	1.71718	0.0801282
	Exp1	WT				ldb2a MO
		Rep1	Rep2	AVG	STD	Rep1	Rep2	AVG	STD
	Relative Luminescence (SBE-luciferase)	1	1	1	0	1.65251	1.84767	1.75009	0.138001
	Numbers used to generate FigS2E (Exp1)
	Relative Luminescence (%)	WT	ldb2a MO
	Id1-BRE2-luciferase	100	175.009
	STD	0	13.8001
	Exp2	WT			ldb2a MO			hs-WT			hs-TBR			Negative control
		Rep1	Rep2	AVG	Rep1	Rep2	AVG	Rep1	Rep2	AVG	Rep1	Rep2	AVG	Rep1	Rep2
	Id1-BRE2-luciferase	5933	6405		19643	19735		251209	259185		94877	96759		318	225
	β-Gal (lacZ)	5781	5922		4027	4790		30198	37780		50971	57205		502	408
	Id1-BRE2-luciferase/β-Gal (lacZ)	1.02629	1.08156	1.05393	4.87782	4.12004	4.49893	8.31873	6.86038	7.58955	1.86139	1.69144	1.77642	0.633466	0.551471

## Sheet: Fig5F
Fig5F - smad7 expression in ldb2a morphants
		Sphere										30% epi										shield
		wildtype					ldb2a MO					wildtype					ldb2a MO					wildtype					ldb2a MO
		Exp1	Exp2	Exp3	AVG	STD	Exp1	Exp2	Exp3	AVG	STD	Exp1	Exp2	Exp3	AVG	STD	Exp1	Exp2	Exp3	AVG	STD	Exp1	Exp2	Exp3	AVG	STD	Exp1	Exp2	Exp3	AVG	STD
	β-actin1	0.377	0.372	0.438	0.395667		1.78	1.85	2.05	1.89333		2.26	2.19	2.22	2.22333		1.76	1.38		1.57		1.27	1.26	1.33	1.28667		2.12	2.19	2.14	2.15
	smad7	3.06	6.24	9.74			4.71	6.13	4.72			10.92	5.07	8.31			0.632	2.43	4.2			25.78	25.49	18.56			12.54	3.07	5.15
	smad7/β-actin1	7.73378	15.7709	24.6167	16.0404	8.44468	2.48768	3.23768	2.49296	2.73944	0.431496	4.91154	2.28036	3.73763	3.64318	1.31813	0.402548	1.54777	2.67516	1.54183	1.13632	20.0363	19.8109	14.4249	18.0907	3.17668	5.83256	1.42791	2.39535	3.2186	2.31485
	Number used to generate Fig5F
	Relative RNA expression	Sphere			30% epi			shield
		wildtype	ldb2a MO		wildtype	ldb2a MO		wildtype	ldb2a MO
	smad7	1	0.170783		1	0.423209		1	0.177915
	STD	0.526462	0.0269005		0.361808	0.311903		0.175598	0.127958

## Sheet: Fig6A
Fig6A -Biotin-ChIP-qPCR
	Exp12&13
	Cт
		zSmad7-P			Sqt-BS2			NC-Rho-BS1
	ChIP-BirA	37.0559	34.7875	35.7573		38.0188	37.1405	37.1573	36.0731
	Input-BirA	27.1892	27.1619	26.9698	29.2279	30.202	29.3703	27.7864	27.9377	28.2041
	ChIP-BirA+Avi-Ldb2a	32.2738	32.0038	31.9386	36.7919	36.4501	35.9539	36.3665		35.2372
	Input BirA+Avi-Ldb2a	27.2026	27.1781	27.1775	29.353	29.3094	30.3132	27.2978	27.2679	27.4482
	Data analysis
		zSmad7-P			Sqt-BS2			NC-Rho-BS1
	BirA	37.0559	34.7875	35.7573	36.5048	37.0393	39.5991	37.1573	36.0731
	Input	27.1892	27.1619	26.9698	28.7505	28.6737	29.6773	27.7864	27.9377	28.2041
		Mean	SD	PSD	Mean	SD	PSD	Mean	SD	PSD
		35.8669	1.13819	0.660748	37.7144	1.65392	1.00788	36.6152	0.766668	0.459161
		27.107	0.119553		29.0338	0.558588		27.9761	0.211438
			zSmad7-P			Sqt-BS2			NC-Rho-BS1
	dCt		15.4038			15.3244			15.283
	% Input		2.30674e-05	0.00230674		2.43718e-05	0.00243718		2.50821e-05	0.00250821
	SD		4.58822e-06	0.000458822		7.39446e-06	0.000739446		3.46688e-06	0.000346688
	BirA+Avi-Ldb2a	32.2738	32.0038	31.9386	36.7547	35.253	36.1876	36.3665		35.2372
	Input	27.2026	27.1781	27.1775	29.3793	29.7261	29.8993	27.2978	27.2679	27.4482
		Mean	SD	PSD	Mean	SD	PSD	Mean	SD	PSD
		32.072	0.177715	0.102937	36.0651	0.758305	0.463727	36.3665	0.798551	0.464406
		27.1861	0.0143272		29.6682	0.264768		27.338	0.0966166
			zSmad7-P			Sqt-BS2			NC-Rho-BS1
	dCt		11.5298			13.0407			15.6724
	% Input		0.00033821	0.033821		0.000118671	0.0118671		1.91491e-05	0.00191491
	SD		1.04801e-05	0.00104801		1.6566e-05	0.0016566		2.67705e-06	0.000267705
	Numbers used to generate Fig6A
		zSmad7-P			Sqt-BS2			NC-Rho-BS1
		BirA+Avi-Ldb2a	BirA		BirA+Avi-Ldb2a	BirA		BirA+Avi-Ldb2a	BirA
	Input%	0.033821	0.00230674		0.0118671	0.00243718		0.00191491	0.00250821
	SD	0.00104801	0.000458822		0.0016566	0.000739446		0.000267705	0.000346688
	Exp09&11
	Cт
		zSmad7-P			Sqt-BS2			NC-Rho-BS1
	ChIP-BirA	34.8836	35.7587	35.6779		37.0015	35.4356	35.9144	36.7638	35.7108
	Input-BirA	25.3776	25.2068	25.2089	27.4092	27.5831	27.4494	30.8811	30.8001	31.0524
	ChIP-BirA+Avi-Ldb2a	34.201	32.6735	33.1331	31.7585	30.9792	30.986	36.9188	33.9666	35.8005
	Input BirA+Avi-Ldb2a	25.4811	25.4959	25.4095	27.6801	27.5186	27.7759	30.2628	30.4962	30.2488
	Data analysis
		zSmad7-P			Sqt-BS2			NC-Rho-BS1
	BirA	34.8836	35.7587	35.6779		37.0015	35.4356	35.9144	36.7638	35.7108
	Input	25.3776	25.2068	25.2089	27.4092	27.5831	27.4494	30.8811	30.8001	31.0524
		Mean	SD	PSD	Mean	SD	PSD	Mean	SD	PSD
		35.4401	0.483622	0.284895	36.2185	1.10728	0.641447	36.1297	0.558498	0.330915
		25.2644	0.0980027		27.4806	0.0910096		30.9112	0.128819
			zSmad7-P			Sqt-BS2			NC-Rho-BS1
	dCt		13.4976			15.3818			11.8623
	% Input		8.64626e-05	0.00864626		2.34211e-05	0.00234211		0.000268587	0.0268587
	SD		7.4152e-06	0.00074152		4.52249e-06	0.000452249		2.67554e-05	0.00267554
	BirA+Avi-Ldb2a	34.201	32.6735	33.1331	31.7585	30.9792	30.986	36.9188	33.9666	35.8005
	Input	25.4811	25.4959	25.4095	27.6801	27.5186	27.7759	30.2628	30.4962	30.2488
		Mean	SD	PSD	Mean	SD	PSD	Mean	SD	PSD
		33.3359	0.783659	0.453231	31.2412	0.448026	0.269347	35.4427	1.49047	0.864253
		25.4621	0.0462014		27.6582	0.13006		30.3359	0.138943
			zSmad7-P			Sqt-BS2			NC-Rho-BS1
	dCt		11.1956			10.2269			11.7506
	% Input		0.000426358	0.0426358		0.000834439	0.0834439		0.000290216	0.0290216
	SD		5.81707e-05	0.00581707		6.76575e-05	0.00676575		7.55042e-05	0.00755042
	Summary
		zSmad7-P			Sqt-BS2			NC-Rho-BS1
		BirA+Avi-Ldb2a	BirA		BirA+Avi-Ldb2a	BirA		BirA+Avi-Ldb2a	BirA
	Input%	0.0426358	0.00864626		0.0834439	0.00234211		0.0290216	0.0268587
	SD	0.00581707	0.00074152		0.00676575	0.000452249		0.00755042	0.00267554
	Exp14
	Cт
		zSmad7-P			NC-Rho-BS1
	ChIP-BirA	34.4645		35.5971	33.952	32.7744	33.7484
	Input-BirA	25.5914	25.506		30.1616	30.1701	30.0328
	ChIP-BirA+Avi-Ldb2a		32.4829	30.5193	33.1928	32.5717	32.6276
	Input BirA+Avi-Ldb2a	25.8284	26.3478	25.8144	29.3617	29.5449	29.373
	Data analysis
		zSmad7-P			NC-Rho-BS1
	BirA	34.4645		35.5971	33.952	32.7744	33.7484
	Input	25.5914	25.506		30.1616	30.1701	30.0328
		Mean	SD	PSD	Mean	SD	PSD
		35.0308	0.800852	0.463685	33.4916	0.629398	0.366089
		25.5487	0.0603826		30.1215	0.0769483
			zSmad7-P			NC-Rho-BS1
	dCt		12.804			10.0139
	% Input		0.000139833	0.0139833		0.00096718	0.096718
	SD		1.95183e-05	0.00195183		0.000106587	0.0106587
	BirA+Avi-Ldb2a		32.4829	30.5193	33.1928	32.5717	32.6276
	Input	25.8284	26.3478	25.8144	29.3617	29.5449	29.373
		Mean	SD	PSD	Mean	SD	PSD
		31.5011	1.38841	0.820589	32.7974	0.343571	0.207036
		25.9968	0.303993		29.4265	0.102715
			zSmad7-P-new1			NC-Rho-BS1
	dCt		8.82618			10.0147
	% Input		0.0022032	0.22032		0.000966673	0.0966673
	SD		0.000544239	0.0544239		6.0247e-05	0.0060247
	Summary
		zSmad7-P			NC-Rho-BS1
		BirA+Avi-Ldb2a	BirA		BirA+Avi-Ldb2a	BirA
	Input%	0.22032	0.0139833		0.0966673	0.096718
	SD	0.0544239	0.00195183		0.0060247	0.0106587
	Exp07
	Cт
		zSmad7-P			Sqt-BS2			Sqt-BS3
	ChIP-BirA	33.8596	33.8983	33.8024	33.3527	34.74	33.9394	32.1604	32.2709	32.7831
	Input-BirA	29.593	29.4087	29.3069	29.819	29.85	29.8675	28.6063	28.6042	28.596
	ChIP-BirA+Avi-Ldb2a	36.9544	35.0803	35.3442	36.6668	35.5515	34.9661	33.8573	34.5569	33.661
	Input BirA+Avi-Ldb2a	32.4948	32.5726	32.362	32.8866	32.9565	32.8694	31.1974	30.9136	31.398
	Data analysis
		zSmad7-P			Sqt-BS2			Sqt-BS3
	BirA	33.8596	33.8983	33.8024	33.3527	34.74	33.9394	32.1604	32.2709	32.7831
	Input	29.593	29.4087	29.3069	29.819	29.85	29.8675	28.6063	28.6042	28.596
		Mean	SD	PSD	Mean	SD	PSD	Mean	SD	PSD
		33.8534	0.0482228	0.0882308	34.0107	0.69636	0.402294	32.4048	0.332259	0.191856
		29.4362	0.145012		29.8455	0.0245551		28.6022	0.0054573
			zSmad7-P			Sqt-BS2			Sqt-BS3
	dCt		11.0611			10.809			10.4465
	% Input		0.000468043	0.0468043		0.000557395	0.0557395		0.000716625	0.0716625
	SD		1.24313e-05	0.00124313		6.75019e-05	0.00675019		4.13882e-05	0.00413882
	BirA+Avi-Ldb2a	36.9544	35.0803	35.3442	36.6668	35.5515	34.9661	33.8573	34.5569	33.661
	Input	32.4948	32.5726	32.362	32.8866	32.9565	32.8694	31.1974	30.9136	31.398
		Mean	SD	PSD	Mean	SD	PSD	Mean	SD	PSD
		35.793	1.01446	0.58892	35.7282	0.863991	0.499537	34.2071	0.494657	0.318296
		32.4765	0.106513		32.9042	0.0461477		31.1697	0.243418
			zSmad7-P			Sqt-BS2			Sqt-BS3
	dCt		9.96032			9.46784			9.68125
	% Input		0.0010038	0.10038		0.0014122	0.14122		0.00121801	0.121801
	SD		0.000177956	0.0177956		0.00021236	0.021236		0.000116706	0.0116706
	Summary
		zSmad7-P			Sqt-BS2			Sqt-BS3
		BirA+Avi-Ldb2a	BirA		BirA+Avi-Ldb2a	BirA		BirA+Avi-Ldb2a	BirA
	Input%	0.10038	0.0468043		0.14122	0.0557395		0.121801	0.0716625
	SD	0.0177956	0.00124313		0.021236	0.00675019		0.0116706	0.00413882

## Sheet: Fig6D
Fig6D - Expression of Nodal targets in Nodal deficient embryos
Exp1
	Efficiency sqt	2	Add 1 to the efficiency calculated using the DART worksheet
	Efficiency cyc	2
	Efficiency ldb2a	2
	Efficiency smad7	2
Cт
	SB431542-0.5hrs			DMSO-0.5hrs			SB431542-3hrs			DMSO-3hrs
Reference (gapdh)	24.4289	24.1232	24.321	24.7701	24.957	24.9204	25.2463	25.4268	25.3981	25.3844	25.2707	25.2888
sqt	27.3715	27.4672	27.3586	27.8428	27.9914	27.9755	31.8936	31.8465	31.9152	30.6534	30.9092	30.027
cyc	28.9183	29.0487	29.3088	29.6945	29.647	29.4835	29.7847	29.796	29.8461	27.8401	27.745	27.763
smad7	28.9614	28.9158	29.1654	29.587	29.6346	29.6357	28.2154	28.0212	36.8763	27.9304	27.9355	27.9006
ldb2a	28.4128	28.6925	28.8699	29.1616	29.2054	29.145	30.7992	30.9557	34.9063	29.9481	29.5324	29.9874
Data Analysis
	SB431542-0.5hrs					DMSO-0.5hrs
	Cт	Avg Cт	delta Cт	delta SB431542		Cт	Avg Cт	delta Cт	delta DMSO
Reference (gapdh)	24.4289	24.291				24.7701	24.8825
	24.1232					24.957
	24.321					24.9204					Ratio	log(ratio)
sqt	27.3715	27.3991	-3.10807	0.115979		27.8428	27.9366	-3.05407	0.120402		0.963261	-0.0162561
	27.4672					27.9914
	27.3586					27.9755
cyc	28.9183	29.0919	-4.8009	0.0358744		29.6945	29.6083	-4.72582	0.0377909		0.949286	-0.0226029
	29.0487					29.647
	29.3088					29.4835
smad7	28.9614	29.0142	-4.72318	0.0378601		29.587	29.6191	-4.73657	0.0375102		1.00933	0.00403239
	28.9158					29.6346
	29.1654					29.6357
ldb2a	28.4128	28.6584	-4.36739	0.048449		29.1616	29.1706	-4.28812	0.0511856		0.946535	-0.0238634
	28.6925					29.2054
	28.8699					29.145
	SB431542-3hrs					DMSO-3hrs
	Cт	Avg Cт	delta Cт	delta SB431542		Cт	Avg Cт	delta Cт	delta DMSO
Control (Gapdh)	25.2463	25.3571				25.3844	25.3146
	25.4268					25.2707
	25.3981					25.2888					Ratio	log(ratio)
sqt	31.8936	31.8851	-7.59406	0.00517558		30.6534	30.5299	-5.64737	0.0199514		0.25941	-0.586013
	31.8465					30.9092
	31.9152					30.027
cyc	29.7847	29.8089	-5.51791	0.0218244		27.8401	27.7827	-2.90017	0.133956		0.162922	-0.78802
	29.796					27.745
	29.8461					27.763
smad7	28.2154	28.1183	-3.82726	0.07045		27.9304	27.9222	-3.03968	0.121609		0.579316	-0.237085
	28.0212					27.9355
						27.9006
ldb2a	30.7992	30.8774	-6.58642	0.0104061		29.9481	29.8226	-4.94009	0.0325751		0.319451	-0.495595
	30.9557					29.5324
						29.9874
Summary - Exp1
	0.5h post-treatment				3h post-treatment
	sqt	cyc	smad7	ldb2a	sqt	cyc	smad7	ldb2a
DMSO	1	1	1	1	1	1	1	1
SB431542	0.963261	0.949286	1.00933	0.946535	0.25941	0.162922	0.579316	0.319451
Exp2
	Efficiency sqt	2	Add 1 to the efficiency calculated using the DART worksheet
	Efficiency cyc	2
	Efficiency ldb2a	2
	Efficiency smad7	2
Cт
	SB431542-0.5hrs			DMSO-0.5hrs			SB431542-3hrs			DMSO-3hrs
Reference (gapdh)	23.1366	23.3146	23.2101	23.6633	23.7327	23.6195	24.3763	24.5732	24.5137	24.157	24.3561	24.4396
sqt	26.2526	26.0294	25.9256	26.2979	26.4275	26.5755	30.6771	30.6972	33.1421	29.0819	29.1327	29.1112
cyc	26.8434	27.0624	27.1921	27.2746	27.489	27.4249	28.5734	28.4528	28.5567	26.0671	26.4683	26.372
smad7	27.7684	27.8204	28.0475	28.2619	28.3274	28.3757	27.1591	27.1652	26.9159	26.7037	26.6886	26.7124
ldb2a	27.367	27.3477	27.6768	27.9737	27.7373	27.892	29.6571	29.4915	29.5824	28.4136	28.3678	28.4429
Data Analysis
	SB431542-0.5hrs					DMSO-0.5hrs
	Cт	Avg Cт	delta Cт	delta SB431542		Cт	Avg Cт	delta Cт	delta DMSO
Reference (gapdh)	23.1366	23.2204				23.6633	23.6718
	23.3146					23.7327
	23.2101					23.6195					Ratio	log(ratio)
sqt	26.2526	26.0692	-2.8488	0.138812		26.2979	26.4337	-2.76181	0.147439		0.941488	-0.0261852
	26.0294					26.4275
	25.9256					26.5755
cyc	26.8434	27.0326	-3.81219	0.0711896		27.2746	27.3962	-3.72431	0.0756607		0.940906	-0.0264537
	27.0624					27.489
	27.1921					27.4249
smad7	27.7684	27.8788	-4.65834	0.0396004		28.2619	28.3217	-4.64982	0.0398351		0.994109	-0.00256592
	27.8204					28.3274
	28.0475					28.3757
ldb2a	27.367	27.4638	-4.24341	0.0527966		27.9737	27.8677	-4.19583	0.0545669		0.967558	-0.0143229
	27.3477					27.7373
	27.6768					27.892
	SB431542-3hrs					DMSO-3hrs
	Cт	Avg Cт	delta Cт	delta SB431542		Cт	Avg Cт	delta Cт	delta DMSO
Reference (gapdh)	24.3763	24.4877				24.157	24.3176
	24.5732					24.3561
	24.5137					24.4396					Ratio	log(ratio)
sqt	30.6771	30.6872	-7.46675	0.00565306		29.0819	29.1086	-5.43675	0.0230874		0.244854	-0.611092
	30.6972					29.1327
						29.1112
cyc	28.5734	28.5276	-5.30721	0.0252563		26.0671	26.3025	-2.63063	0.161473		0.156412	-0.805731
	28.4528					26.4683
	28.5567					26.372
smad7	27.1591	27.08	-3.85963	0.0688867		26.7037	26.7016	-3.02973	0.122451		0.562566	-0.249826
	27.1652					26.6886
	26.9159					26.7124
ldb2a	29.6571	29.577	-6.3566	0.0122032		28.4136	28.4081	-4.73625	0.0375186		0.325257	-0.487774
	29.4915					28.3678
	29.5824					28.4429
Summary - Exp2
	0.5h post-treatment				3h post-treatment
	sqt	cyc	smad7	ldb2a	sqt	cyc	smad7	ldb2a
DMSO	1	1	1	1	1	1	1	1
SB431542	0.941488	0.940906	0.994109	0.967558	0.244854	0.156412	0.562566	0.325257
Exp1	0.5h post-treatment				3h post-treatment
	sqt	cyc	smad7	ldb2a	sqt	cyc	smad7	ldb2a
DMSO	1	1	1	1	1	1	1	1
SB431542	0.963261	0.949286	1.00933	0.946535	0.25941	0.162922	0.579316	0.319451
Exp2	0.5h post-treatment				3h post-treatment
	sqt	cyc	smad7	ldb2a	sqt	cyc	smad7	ldb2a
DMSO	1	1	1	1	1	1	1	1
SB431542	0.941488	0.940906	0.994109	0.967558	0.244854	0.156412	0.562566	0.325257
Numbers used to generate Fig6D
	0.5h post-treatment				3h post-treatment
	sqt	cyc	smad7	ldb2a	sqt	cyc	smad7	ldb2a
DMSO	1	1	1	1	1	1	1	1
SB431542	0.952374	0.945096	1.00172	0.957047	0.252132	0.159667	0.570941	0.322354
STD	0.0153958	0.00592547	0.0107614	0.0148658	0.0102922	0.00460368	0.0118435	0.00410516

## Sheet: FigS2C
FigS2C - Ldb2a expression levels during early embryogenesis
	Egg			512Cell			30%epi
ldb2a	27.7098	27.8121	27.3595	27.9684	27.8961	28.1954	27.8345	28.0396	27.6481
β-actin1	22.9182	22.7885	22.9642	22.5544	22.6081	22.7042	23.1399	23.1691	23.3145
	Mean	SD	PSD	Mean	SD	PSD	Mean	SD	PSD
ldb2a	27.6271	0.237365	0.146792	28.02	0.156132	0.100222	27.8407	0.195814	0.125288
β-actin1	22.8903	0.0911095		22.6222	0.0758683		23.2078	0.0935307
	ldb2a			ldb2a			ldb2a
dCt	4.73684			5.39774			4.6329
% β-actin1	0.0375033	3.75033		0.0237201	2.37201		0.040305	4.0305
SD	0.00165722	0.165722		0.00071563	0.071563		0.00152012	0.152012
	Egg			512Cell			30%epi
ldb2a	27.7098	27.8121	27.3595	27.9684	27.8961	28.1954	27.8345	28.0396	27.6481
β-actin2	22.3165	22.3451	22.6645	22.0279	21.8909	22.0287	22.4893	22.4021	22.4734
	Mean	SD	PSD	Mean	SD	PSD	Mean	SD	PSD
ldb2a	27.6271	0.237365	0.176691	28.02	0.156132	0.101116	27.8407	0.195814	0.116188
β-actin2	22.442	0.193177		21.9825	0.0793484		22.4549	0.0464315
	ldb2a			ldb2a			ldb2a
dCt	5.1851			6.03749			5.38578
% β-actin2	0.0274872	2.74872		0.0152242	1.52242		0.0239177	2.39177
SD	0.00146203	0.146203		0.000463407	0.0463407		0.000836546	0.0836546
	Egg			512Cell			30%epi
ldb2a	27.7098	27.8121	27.3595	27.9684	27.8961	28.1954	27.8345	28.0396	27.6481
gapdh	24.8249	24.4695	24.9288	23.7342	23.7504	23.7487	24.4435	24.201	24.4867
	Mean	SD	PSD	Mean	SD	PSD	Mean	SD	PSD
ldb2a	27.6271	0.237365	0.195256	28.02	0.156132	0.0902886	27.8407	0.195814	0.143824
gapdh	24.7411	0.240899		23.7444	0.00888455		24.3771	0.153991
	ldb2a			ldb2a			ldb2a
dCt	2.88606			4.27553			3.4636
% gapdh	0.135272	13.5272		0.0516341	5.16341		0.0906468	9.06468
SD	0.00795101	0.795101		0.00140339	0.140339		0.00392458	0.392458
Summary - numbers used to generate FigS2C
	ldb2a (% β-actin1)			ldb2a (% β-actin2)			ldb2a (% gapdh)
	Egg	512-cell	30% epi	Egg	512-cell	30% epi	Egg	512-cell	30% epi
ldb2a	3.75033	2.37201	4.0305	2.74872	1.52242	2.39177	13.5272	5.16341	9.06468
SD	0.165722	0.071563	0.152012	0.146203	0.0463407	0.0836546	0.795101	0.140339	0.392458

## Sheet: FigS4B
Figure S4B - Unchanged Id1-BRE2 activity in ldb2a morphants at the shield stage
	Exp1	wildtype			ldb2a MO			hs-wildtype			hs-TBR			Negative control
		Rep1	Rep2	AVG	Rep1	Rep2	AVG	Rep1	Rep2	AVG	Rep1	Rep2	AVG	Rep1	Rep2
	Id1-BRE2-luciferase	51347	51070		49904	52748		64517	63380		44414	42747		65	60
	β-Gal (lacZ)	35858	35676		32924	33801		32270	32800		34875	34447		540	615
	Id1-BRE2-luciferase/β-Gal (lacZ)	1.43195	1.43149	1.43172	1.51573	1.56055	1.53814	1.99929	1.93232	1.9658	1.27352	1.24095	1.25723	0.12037	0.097561
	Exp2	wildtype	ldb2a MO	hs-wildtype	hs-TBR	Negative control
	Id1-BRE2-luciferase	3483	3582	5838	15853	275
	β-Gal (lacZ)	1173	1164	1554	11017	623
	Id1-BRE2-luciferase/β-Gal (lacZ)	2.96931	3.07732	3.75676	1.43896	0.441413
	Exp3	wildtype			ldb2a MO			hs-wildtype			hs-TBR			Negative control
		Rep1	Rep2	AVG	Rep1	Rep2	AVG	Rep1	Rep2	AVG	Rep1	Rep2	AVG	Rep1	Rep2
	Id1-BRE2-luciferase	3643	3646		3690	3663		5170	5488		14114	13667		205	239
	β-Gal (lacZ)	4823	5119		5681	5104		2498	2820		20040	10961		5655	5334
	Id1-BRE2-luciferase/β-Gal (lacZ)	0.755339	0.712248	0.733794	0.649534	0.717672	0.683603	2.06966	1.9461	2.00788	0.704291	1.24688	0.975583	0.0362511	0.0448069
	Summary - Exp1-3
		wildtype					ldb2a MO					hs-wildtype					hs-TBR
		Exp1	Exp2	Exp3	AVG	STD	Exp1	Exp2	Exp3	AVG	STD	Exp1	Exp2	Exp3	AVG	STD	Exp1	Exp2	Exp3	AVG	STD
	Relative Luminescence (Id1-BRE2-luciferase)	1	1	1	1	0	1.07433	1.03638	0.931601	1.0141	0.073924	1	1	1	1	0	0.639553	0.383032	0.485878	0.502821	0.129097
	Numbers used to generate FigS4B (Exp1-3)
	Relative Luminescence (%)	wildtype	ldb2a MO		hs-wildtype	hs-TBR
	Id1-BRE2-luciferase	100	101.41		100	50.2821
	STD	0	7.3924		0	12.9097

## Sheet: FigS6O
FigS6O - Increased fli1a expression in ldb2a morphants during somitogenesis
	Exp1	wildtype				ldb2a MO
		Rep1	Rep2	Rep3	AVG	Rep1	Rep2		AVG
	β-actin1	0.27	0.27	0.27		0.102	0.102
	fli1	0.39	0.426	0.391		0.301	0.286
	fli1a/β-actin1	1.44444	1.57778	1.44815	1.49012	2.95098	2.80392		2.87745
	Exp2	wildtype				ldb2a MO
		Rep1	Rep2	Rep3	AVG	Rep1	Rep2	Rep3	AVG
	β-actin1	0.788	0.788	0.788		0.159	0.159	0.159
	fli1	0.822	1.02	0.815		0.372	0.277	0.336
	fli1a/β-actin1	1.04315	1.29442	1.03426	1.12394	2.33962	1.74214	2.11321	2.06499
	Summary - Exp1-2
	fli1	wildtype	ldb2a MO
	AVG	1.30703	2.47122
	STD	0.258929	0.574497
	Numbers used to generate S6O (Exp1-2)
	Relative RNA expression	wildtype	ldb2a MO
	fli1 (12s)	1	1.89071
	STD	0.198104	0.439543
