# Supplementary material for: A Novel TGFβ Modulator that Uncouples R-Smad/I-Smad-Mediated Negative Feedback from R-Smad/Ligand-Driven Positive Feedback
Source: PLoS Biol. 2015 Feb 9;13(2):e1002051. doi: 10.1371/journal.pbio.1002051 (PMC4321984; doi:10.1371/journal.pbio.1002051)
Supplement: S1 Table — (XLSX) [file pbio.1002051.s011.xlsx]

## Sheet: Table S1. Primers and oligos
Table S1. Primers and oligos
Application	Primer Name	Sequence (5’-3’)	Enzyme Site	Tag
ldb2a-GFP/HA plasmid generation	gLdb2 FWD1	GGGGACAAGTTTGTACAAAAAAGCAGGCTTCGCCACCATGTCCAACCCTCCGCACGACCCCT
	gLdb2 REV1	GGGGACCACTTTGTACAAGAAAGCTGGGTCCTGCGAGGGCTGTGAGGCAGTG
	Ldb2-F2	TAGAATTCCATGTCCAACCCTCCGCACGA	EcoRI
	Ldb2-F3	TAGAATTCCATGTACCCATACGATGTTCCAGATTACGCTTCCAACCCTCCGCACGAC	EcoRI	5'-HA
	Ldb2-R4	TGCTCGAGCTACTACTGCGAGGGCTGTGAGGC	XhoI
	Ldb2-R5	ATCTCGAGCTAAGCGTAATCTGGAACATCGTATGGGTACTGCGAGGGCTGTGAGGC	XhoI	3'-HA
ldb2a-Avi	5’-Flag-ldb2a	aggacgacgacgacaagggcaGCGGAGGTTCCAACCCTCCGCACGAC		5’-Flag
plasmid generation	3’-2A-ldb2a	cttcccctgccctctcctgatccgatatcctgcgagggcTGTGAGGCAGTGCTCTCC
	Avi-TeV-Flag-GS oligo	gtggcctgaatgacatctttgaGGCCCAGAAGATCGAGTGGCATGAGGGAGGAGAGAACCTGTACTTCCAGGGAGGAGACTACAaggacgacgacgacaagggca
	5’-Avi-fusionF	CTTGTTCTTTTTGCAGGATCCGCCACCATGGCTGgtggcctgaatgacatctttga		5’-Avi
	3’-2A-fusionR	CTGGGCCCGGGATTTTCCTCCACGTCCCCGCATGTTAGAAGACTTCCCCTGCCCTCTCCT
RT-qPCR	Smad7-qF	TGTGCCTGCTTCCACTGAAA
	Smad7-qR	GAAGAGCCAGCGAATCTGAA
	Fli1-qF	TATTAGGACCCACCAGCAGTC
	Fli1-qR	CTGGGTCCGTCATCTTGAAC
	zNdr1-2F	TTTCACACCTCCTGACGCAC
	zNdr1-2R	CTGGCCGGTCATCTAAGTT
	zSmad7-P-qF-new1	ACAATCACATGACCTGCGGC
	zSmad7-P-qR-new1	TGTGTGTGTGTGTGTCCCTC
HRMA	ldb2a HRMA F1	TCTCGCGGCGTTTGGAGATC
	ldb2a HRMA R1	ATTCTGTACTCGGGCTGCAC
sgRNA	zLdb2a-ATG sgRNA F	GAAATTAATACGACTCACTATAGGGCGCTGCTGCAAACGGCACAGTTTTAGAGCTAGAAATAGC
	sgRNA-R	AAAAGCACCGACTCGGTGCCACTTTTTCAAGTTGATAACGGACTAGCCTTATTTTAACTTGCTATTTCTAGCTCTAAAAC
