# Supplementary material for: A Novel TGFβ Modulator that Uncouples R-Smad/I-Smad-Mediated Negative Feedback from R-Smad/Ligand-Driven Positive Feedback
Source: PLoS Biol. 2015 Feb 9;13(2):e1002051. doi: 10.1371/journal.pbio.1002051 (PMC4321984; doi:10.1371/journal.pbio.1002051)
Supplement: S2 Table — (XLSX) [file pbio.1002051.s012.xlsx]

## Sheet: Table S2. Morpholinos
Table S2. Morpholinos
Morpholino name	Sequence	Aliquot concentration to inject at 1nl	Reference
ldb2a splice MO	5'-ACCTGAGAAAGCAGACATTCAGAGA-3'	5ng/nl	this paper
ldb2a ATG MO	5'-ATGTTGATTCCGTGTGCCGTTTGCA-3'	4ng/nl	this paper
smad7 splice MO	5'-ATGAAACTTCAACTTACCAGGTGGT-3'	2.5ng/nl	[64]
bmp4 splice MO	5'-GGTGTTTGATTGTCTGACCTTCATG-3'	2.5ng/nl	[65]
64. Willaert A, Khatri S, Callewaert BL, Coucke PJ, Crosby SD, et al. (2012) GLUT10 is required for the development of the cardiovascular system and the notochord and connects mitochondrial function to TGFbeta signaling. Hum Mol Genet 21: 1248-1259.
65. Chocron S, Verhoeven MC, Rentzsch F, Hammerschmidt M, Bakkers J (2007) Zebrafish Bmp4 regulates left-right asymmetry at two distinct developmental time points. Developmental biology 305: 577-588.
